# Supplementary material for: Impact of Prasugrel and Ticagrelor on Platelet Reactivity in Patients With Acute Coronary Syndrome: A Meta-Analysis
Source: Front Cardiovasc Med. 2022 Jun 9;9:905607. doi: 10.3389/fcvm.2022.905607 (PMC9226562; doi:10.3389/fcvm.2022.905607)
Supplement: Supplementary Table 1 — Embase search strategy. [file Table_1.xlsx]

## Sheet: Sheet1
Search	Query
#1	'prasugrel'/exp OR 'prasugrel':ab,ti OR 'prasugrel hydrochloride':ab,ti OR 'hydrochloride, prasugrel':ab,ti OR 'prasugrel hcl':ab,ti OR 'hcl, prasugrel':ab,ti OR 'cs 747':ab,ti OR '747, cs':ab,ti OR 'cs-747':ab,ti OR 'cs747':ab,ti OR 'efient':ab,ti OR 'effient':ab,ti OR 'ly 640315':ab,ti OR '640315, ly':ab,ti OR 'ly640315':ab,ti OR 'ly-640315':ab,ti
#2	'ticagrelor'/exp OR 'ticagrelor':ab,ti OR 'brilique':ab,ti OR 'azd 6140':ab,ti OR 'azd6140':ab,ti OR 'azd-6140':ab,ti OR 'brilinta':ab,ti
#3	'platelet reactivity'/exp OR 'platelet reactivity':ab,ti
#4	'vasodilator stimulated phosphoprotein'/exp OR 'vasodilator stimulated phosphoprotein':ab,ti OR 'vasodilator-stimulated phosphoprotein':ab,ti OR 'verifynow'/exp OR 'verifynow':ab,ti OR 'verify now':ab,ti OR 'multiple electrode aggregometry'/exp OR 'multiple electrode aggregometry':ab,ti
#5	'acute coronary syndrome'/exp OR 'acute coronary syndrome':ab,ti OR ‘acute coronary syndromes':ab,ti OR 'coronary syndrome, acute':ab,ti OR 'coronary syndromes, acute':ab,ti OR 'syndrome, acute coronary':ab,ti OR 'syndromes, acute coronary':ab,ti OR 'st segment elevation acute myocardial infarction'/exp OR 'st segment elevation acute myocardial infarction':ab,ti OR 'non-st segment elevation acute…
#6	#1 AND #2 AND #3 AND #4 AND #5
