# Supplementary material for: Impact of Prasugrel and Ticagrelor on Platelet Reactivity in Patients With Acute Coronary Syndrome: A Meta-Analysis
Source: Front Cardiovasc Med. 2022 Jun 9;9:905607. doi: 10.3389/fcvm.2022.905607 (PMC9226562; doi:10.3389/fcvm.2022.905607)
Supplement: Supplementary Table 2 — Web of science search strategy. [file Table_2.xlsx]

## Sheet: Sheet1
Search	Query
# 1	TS= (Prasugrel Hydrochloride OR Hydrochloride, Prasugrel OR Prasugrel HCl OR HCl, Prasugrel OR CS 747 OR 747, CS OR CS-747 OR CS747 OR Prasugrel OR Efient OR Effient OR LY 640315 OR 640315, LY OR LY640315 OR LY-640315)
# 2	TS= (Ticagrelor OR Brilique OR AZD 6140 OR AZD6140 OR AZD-6140 OR Brilinta)
# 3	TS= (platelet reactivity)
# 4	TS= (vasodilator-stimulated phosphoprotein OR vasodilator stimulated phosphoprotein OR VerifyNow OR Verify Now OR multiple electrode aggregometry)
#5	TS= (acute coronary syndrome OR acute coronary syndromes OR coronary syndrome, acute OR coronary syndromes, acute OR syndrome, acute coronary OR syndromes, acute coronary OR non-st segment elevation acute myocardial infarction OR st segment elevation acute myocardial infarction OR unstable angina)
# 6	#5 AND #4 AND #3 AND #2 AND #1
