# Supplementary material for: Impact of Prasugrel and Ticagrelor on Platelet Reactivity in Patients With Acute Coronary Syndrome: A Meta-Analysis
Source: Front Cardiovasc Med. 2022 Jun 9;9:905607. doi: 10.3389/fcvm.2022.905607 (PMC9226562; doi:10.3389/fcvm.2022.905607)
Supplement: Supplementary Table 3 — Cochrane search strategy. [file Table_3.xlsx]

## Sheet: Sheet1
Search	Query
#1	MeSH descriptor: [Prasugrel Hydrochloride] explode all trees
#2	(Prasugrel Hydrochloride):ab,ti,kw OR (Hydrochloride, Prasugrel):ab,ti,kw OR (Prasugrel HCl):ab,ti,kw OR (HCl, Prasugrel):ab,ti,kw OR (CS 747):ab,ti,kw OR (747, CS):ab,ti,kw OR (CS-747):ab,ti,kw OR (CS747):ab,ti,kw OR (Prasugrel):ab,ti,kw OR (Efient):ab,ti,kw OR (Effient):ab,ti,kw OR (LY 640315):ab,ti,kw OR (640315, LY):ab,ti,kw OR (LY640315):ab,ti,kw OR (LY-640315):ab,ti,kw
#3	MeSH descriptor: [Ticagrelor] explode all trees
#4	(Ticagrelor):ab,ti,kw OR (Brilique):ab,ti,kw OR (AZD 6140):ab,ti,kw OR (AZD6140):ab,ti,kw OR (AZD-6140):ab,ti,kw OR (Brilinta):ab,ti,kw
#5	#1 or #2
#6	#3 or #4
#7	(platelet reactivity):ab,ti,kw
#8	(vasodilator-stimulated phosphoprotein):ab,ti,kw OR (vasodilator stimulated phosphoprotein):ab,ti,kw OR (VerifyNow):ab,ti,kw OR (Verify Now):ab,ti,kw OR (multiple electrode aggregometry):ab,ti,kw
#9	MeSH descriptor: [Acute Coronary Syndrome] explode all trees
#10	(acute coronary syndrome):ab,ti,kw OR (acute coronary syndromes):ab,ti,kw OR (coronary syndrome, acute):ab,ti,kw OR (coronary syndromes, acute):ab,ti,kw OR (syndrome, acute coronary):ab,ti,kw OR (syndromes, acute coronary):ab,ti,kw OR (non-st segment elevation acute myocardial infarction):ab,ti,kw OR (st segment elevation acute myocardial infarction):ab,ti,kw OR (unstable angina):ab,ti,kw
#11	#9 or #10
#12	#5 and #6 and #7 and #8 and #11
